# Supplementary material for: Consensus criteria for the diagnosis of scabies: A Delphi study of international experts
Source: PLoS Negl Trop Dis. 2018 May 24;12(5):e0006549. doi: 10.1371/journal.pntd.0006549 (PMC5991412; doi:10.1371/journal.pntd.0006549)
Supplement: S1 Data — (XLSX) [file pntd.0006549.s001.xlsx]

## Sheet: Sheet 1
Sex	Occupation	Experience==Developed countries	Experience==Low and middle income (developing) settings	Experience==Hospitals	Experience==Clinics	Experience==Field settings	How many years of experience do you have with the diagnosis of scabies?	Principal country where you currently work	I agree with the proposed criteria for 'Confirmed Scabies'	I agree that 'Mites, eggs or feces on light microscopy of skin samples' should be classified as 'Confirmed scabies.'	I agree that 'Mites, eggs or feces visualized on individual using high-powered imaging device' should be classified as 'Confirmed scabies.'	I agree that 'Mite visualized on individual using dermoscopy' should be classified as 'Confirmed scabies.'	I agree with the proposed criteria for 'Clinical Scabies'	I agree that 'Classical scabies burrows' should be classified as 'Clinical scabies.'	I agree that 'Typical lesions of scabies affecting male genitalia' should be classified as 'Clinical scabies.'	I agree that 'Typical lesions of scabies in a distribution consistent for age and two history features [itch AND close contact]' should be classified as 'Clinical scabies.'	I agree with the proposed criteria for 'Suspected Scabies'	I agree that 'Typical lesions of scabies in a distribution consistent for age AND one history feature [itch OR close contact]' should be classified as 'Suspected scabies.'	I agree that 'Lesions of atypical appearance or distribution AND two history features [itch AND close contact]' should be classified as 'Suspected scabies.'	I support the adoption of the current draft criteria
Male	Health professional - dermatology	No	Yes	No	No	No	10 or more	Chile	Strongly Agree	Strongly Agree	Strongly Agree	Strongly Agree	Agree	Strongly Agree	Agree	Strongly Agree	Strongly Agree	Strongly Agree	Strongly Agree	Strongly Agree
Male	Health professional - dermatology	Yes	Yes	Yes	Yes	Yes	10 or more	USA	Agree	Agree	Agree	Strongly Agree	Agree	Agree	Strongly Agree	Agree	Strongly Agree	Strongly Agree	Agree	Agree
Male	Health professional - dermatology	Yes	Yes	Yes	Yes	Yes	10 or more	UK	Strongly Agree	Strongly Agree	Strongly Agree	Strongly Agree	Strongly Agree	Strongly Agree	Strongly Agree	Agree	Strongly Agree	Agree	Strongly Agree	Strongly Agree
Male	Health professional - dermatology	Yes	Yes	Yes	Yes	Yes	10 or more	UK	Strongly Agree	Strongly Agree	Strongly Agree	Agree	Agree	Strongly Agree	Agree	Strongly Agree	Agree	Strongly Agree	Agree	Agree
Female	Health professional - dermatology	Yes	No	Yes	Yes	No	10 or more	Japan	Strongly Agree	Strongly Agree	Outisde expertise	Agree	Disagree	Strongly Agree	Strongly Agree	Disagree	Strongly Agree	Strongly Agree	Strongly Agree	Strongly Agree
Female	Health professional - dermatology	Yes	Yes	Yes	Yes	Yes	10 or more	Japan	Strongly Agree	Strongly Agree	Strongly Agree	Strongly Agree	Strongly Agree	Strongly Agree	Strongly Agree	Agree	Strongly Agree	Strongly Agree	Strongly Agree	Strongly Agree
Male	Health professional - dermatology	No	No	Yes	No	No	10 or more	France	Strongly Agree	Strongly Agree	Strongly Agree	Strongly Agree	Strongly Agree	Strongly Agree	Strongly Agree	Strongly Agree	Strongly Agree	Strongly Agree	Strongly Agree	Strongly Agree
Male	Health professional - dermatology	No	Yes	No	No	No	10 or more	Mali	Agree	Strongly Agree	Strongly Agree	Strongly Agree	Disagree	Agree	Disagree	Strongly Agree	Agree	Agree	Strongly Agree	Disagree
Male	Health professional - dermatology	Yes	No	No	Yes	No	10 or more	USA	Strongly Agree	Strongly Agree	Agree	Strongly Agree	Strongly Agree	Agree	Agree	Agree	Agree	Strongly Agree	Agree	Strongly Agree
Female	Health professional - dermatology	Yes	Yes	Yes	Yes	Yes	10 or more	Australia	Strongly Agree	Strongly Agree	Strongly Agree	Strongly Agree	Agree	Strongly Agree	Strongly Agree	Strongly Agree	Strongly Agree	Strongly Agree	Strongly Agree	Strongly Agree
Male	Health professional - dermatology	Yes	Yes	Yes	Yes	No	7 to 9	Australia	Strongly Agree	Strongly Agree	Strongly Agree	Strongly Agree	Agree	Agree	Agree	Agree	Agree	Strongly Agree	Strongly Agree	Strongly Agree
Female	Health professional - dermatology	Yes	Yes	Yes	Yes	Yes	7 to 9	US	Strongly Agree	Strongly Agree	Strongly Agree	Strongly Agree	Strongly Agree	Strongly Agree	Strongly Agree	Strongly Agree	Strongly Agree	Strongly Agree	Strongly Agree	Strongly Agree
Male	Health professional - dermatology	No	No	Yes	No	No	10 or more	France	Agree	Strongly Agree	Agree	Strongly Agree	Agree	Strongly Agree	Agree	Strongly Agree	Agree	Agree	Agree	Agree
Female	Health professional - dermatology	No	Yes	Yes	Yes	No	10 or more	Senegal	Strongly Agree	Strongly Agree	Strongly Agree	Agree	Strongly Agree	Agree	Strongly Agree	Agree	Agree	Agree	Agree	Strongly Agree
Female	Health professional - dermatology	Yes	Yes	Yes	Yes	Yes	10 or more	U.K.	Strongly Agree	Strongly Agree	Strongly Agree	Strongly Agree	Strongly Agree	Strongly Agree	Strongly Agree	Strongly Agree	Strongly Agree	Strongly Agree	Strongly Agree	Strongly Agree
Female	Health professional - dermatology	Yes	Yes	No	No	Yes	10 or more	Panamá	Strongly Agree	Strongly Agree	Strongly Agree	Strongly Agree	Strongly Agree	Strongly Agree	Strongly Agree	Strongly Agree	Strongly Agree	Strongly Agree	Strongly Agree	Strongly Agree
Female	Health professional - dermatology	No	Yes	Yes	Yes	Yes	10 or more	india	Agree	Agree	Strongly Agree	Agree	Strongly Agree	Agree	Strongly Agree	Strongly Agree	Strongly Agree	Strongly Agree	Strongly Agree	Strongly Agree
Male	Health professional - infectious diseases	No	Yes	No	No	No	10 or more	Kenya	Agree	Agree	Agree	Agree	Agree	Agree	Agree	Agree	Agree	Agree	Disagree	Agree
Female	Health professional - dermatology	Yes	Yes	Yes	No	No	7 to 9	France	Strongly Agree	Strongly Agree	Strongly Agree	Strongly Agree	Strongly Agree	Strongly Agree	Agree	Strongly Agree	Strongly Agree	Strongly Agree	Strongly Agree	Strongly Agree
Male	Researcher or Academic	No	Yes	No	No	Yes	10 or more	Brazil	Agree	Strongly Agree	Strongly Agree	Strongly Agree	Agree	Agree	Agree	Strongly Agree	Strongly Agree	Strongly Agree	Strongly Agree	Agree
Female	Researcher or Academic	No	Yes	Yes	No	Yes	10 or more	Australia	Disagree	Disagree	Disagree	Agree	Agree	Agree	Outisde expertise	Agree	Agree	Agree	Agree	Agree
Male	Health professional - dermatology	Yes	No	Yes	Yes	No	10 or more	Canada	Strongly Agree	Strongly Agree	Strongly Agree	Agree	Strongly Agree	Strongly Agree	Strongly Agree	Strongly Agree	Strongly Agree	Strongly Agree	Disagree	Strongly Agree
Male	Health professional - dermatology	No	No	Yes	No	No	10 or more	japan	Strongly Agree	Strongly Agree	Agree	Strongly Agree	Strongly Agree	Strongly Agree	Strongly Agree	Strongly Agree	Agree	Agree	Agree	Strongly Agree
Female	Health professional - dermatology	Yes	Yes	Yes	Yes	No	10 or more	Canada	Strongly Agree	Strongly Agree	Agree	Agree	Strongly Agree	Strongly Agree	Strongly Agree	Strongly Agree	Strongly Agree	Strongly Agree	Strongly Agree	Strongly Agree
Female	Health professional - dermatology	No	Yes	Yes	Yes	No	10 or more	Indonesia	Strongly Agree	Agree	Strongly Agree	Strongly Agree	Strongly Agree	Agree	Strongly Agree	Strongly Agree	Agree	Strongly Agree	Strongly Agree	Strongly Agree
Female	Health professional - dermatology	No	Yes	Yes	Yes	Yes	10 or more	Mexico	Agree	Agree	Agree	Strongly Agree	Strongly Agree	Agree	Strongly Agree	Strongly Agree	Strongly Agree	Strongly Agree	Strongly Agree	Agree
Male	Health professional - dermatology	No	Yes	Yes	Yes	Yes	10 or more	Sudan	Agree	Agree	Agree	Strongly Agree	Agree	Agree	Agree	Agree	Strongly Agree	Agree	Agree	Agree
Male	Health professional - dermatology	No	Yes	Yes	Yes	Yes	10 or more	Mexico	Agree	Agree	Agree	Agree	Agree	Strongly Agree	Strongly Agree	Agree	Agree	Agree	Disagree	Agree
